# Supplementary material for: Overexpression of BDNF and uPA Combined with the Suppression of Von Hippel–Lindau Tumor Suppressor Enhances the Neuroprotective Activity of the Secretome of Human Mesenchymal Stromal Cells in the Model of Intracerebral Hemorrhage
Source: Int J Mol Sci. 2025 Jul 12;26(14):6697. doi: 10.3390/ijms26146697 (PMC12294669; doi:10.3390/ijms26146697)
Supplement: Supplementary file 1 [file ijms-26-06697-s001.zip]

Archive with 1 entries (1 files):
- ijms-3705892-supplementary.pdf
